# Supplementary material for: Evolutionary Dynamics of GLD-1–mRNA Complexes in Caenorhabditis Nematodes
Source: Genome Biol Evol. 2014 Dec 9;7(1):314–35. doi: 10.1093/gbe/evu272 (PMC4316625; doi:10.1093/gbe/evu272)
Supplement: Supplementary Data [file supp_evu272_suppl_data.zip]

Archive with 2 entries (2 files):
- SupplementalTables_final.zip
- Supplemental Information_v4.3.doc
